# Supplementary material for: Bergmann’s Rule under Rocks: Testing the Influence of Latitude and Temperature on a Chiton from Mexican Marine Ecoregions
Source: Biology (Basel). 2023 May 24;12(6):766. doi: 10.3390/biology12060766 (PMC10294927; doi:10.3390/biology12060766)
Supplement: Supplementary file 1 [file biology-12-00766-s001.zip]

Archive with 1 entries (1 files):
- biology-2375941-supplementary.pdf
